# Supplementary material for: HFIP: an integrated multi-omics data and knowledge platform for the precision medicine of heart failure
Source: Database (Oxford). 2021 Nov 13;2021:baab076. doi: 10.1093/database/baab076 (PMC8607296; doi:10.1093/database/baab076)
Supplement: baab076_Supp [file baab076_supp.zip]

Archive with 2 entries (2 files):
- Supplementaryfile1.xlsx
- Supplementaryfile2.doc
