# Supplementary material for: HFIP: an integrated multi-omics data and knowledge platform for the precision medicine of heart failure
Source: Database (Oxford). 2021 Nov 13;2021:baab076. doi: 10.1093/database/baab076 (PMC8607296; doi:10.1093/database/baab076)
Supplement: baab076_Supp [file baab076_supp.zip › Supplementaryfile1.xlsx]

## Sheet: HF_related terms
the term set of heart failure
Heart failure
Cardiac Failure
Heart Decompensation
Myocardial Failure
Diastolic Heart Failure
Systolic Heart Failure
Congestive Heart Failure
Worsening Heart Failure
cardiac dysfunction
Heart failure with preserved ejection fraction
HFpEF
Heart failure with middle ejection fraction
HFmrEF
Heart failure with reduced ejection fraction
HFrEF
New York Heart Association
NYHA
Chronic heart failure
Chronic congestive heart failure
Right heart failure
Acute heart failure
Right ventricular failure
Refractory heart failure
Low output heart failure
Hypertensive heart failure
Symptomatic congestive heart failure
High output heart failure
Heart failure with normal ejection fraction
Exacerbation of congestive heart failure
Decompensated chronic heart failure
Chronic systolic heart failure
Chronic right-sided heart failure
Cardiorespiratory failure
Biventricular congestive heart failure
Acute left ventricular failure
Acute congestive heart failure
Neonatal cardiac failure
Congestive heart failure due to left ventricular systolic dysfunction
Acute systolic heart failure
Acute right-sided heart failure
Acute left-sided heart failure
Heart failure due to end stage congenital heart disease
Heart failure with reduced ejection fraction due to heart valve disease
Heart failure with reduced ejection fraction due to myocarditis
Rheumatic heart valve failure
